# Supplementary material for: Soybean anthracnose caused by Colletotrichum species: Current status and future prospects
Source: Mol Plant Pathol. 2021 Feb 20;22(4):393–409. doi: 10.1111/mpp.13036 (PMC7938629; doi:10.1111/mpp.13036)
Supplement: Supplementary file 1 — TABLE S1 Strains of Colletotrichum spp. studied, with collection details and GenBank accession numbers [file MPP-22-393-s001.xlsx]

## Sheet: Table S1
Submitted as species	Submited as complex:	Reclassification	Accession (ITS)	Country	date
C. boninense	Boninense	Gloeosporioides	JX258676	Brazil	2010
C. boninense	Boninense	Gloeosporioides	JX258682	Brazil	2010
C. boninense	Boninense	Gloeosporioides	JX258690	Brazil	2010
C. boninense	Boninense	Gloeosporioides	JX258692	Brazil	2010
C. boninense	Boninense	Gloeosporioides	JX258698	Brazil	2010
C. boninense	Boninense	Gloeosporioides	JX258705	Brazil	2010
C. boninense	Boninense	Gloeosporioides	JX258717	Brazil	2010
C. boninense	Boninense	Boninense	JX258773	Brazil	2010
C. boninense	Boninense	Boninense	EF503672	Taiwan
C. boninense	Boninense	Boninense	JQ936106	Brazil	2010
C. boninense	Boninense	Boninense	JQ936107	Brazil	2010
C. boninense	Boninense	Boninense	JQ936108	Brazil	2010
C. boninense	Boninense	Boninense	JQ936109	Brazil	2010
C. boninense	Boninense	Boninense	JQ936110	Brazil	2010
C. boninense	Boninense	Boninense	JQ936169	Brazil	2010
C. boninense	Boninense	Boninense	JQ936170	Brazil	2010
C. boninense	Boninense	Boninense	JQ936171	Brazil	2010
C. boninense	Boninense	Boninense	JQ936172	Brazil	2010
C. boninense	Boninense	Boninense	JQ936173	Brazil	2010
C. boninense	Boninense	Boninense	JQ936174	Brazil	2010
C. boninense	Boninense	Boninense	JQ936175	Brazil	2010
C. boninense	Boninense	Boninense	JQ936208	Brazil	2010
C. boninense	Boninense	Boninense	JQ936209	Brazil	2010
C. boninense	Boninense	Boninense	JQ936307	Brazil	2010
C. boninense	Boninense	Boninense	JQ936308	Brazil	2010
C. boninense	Boninense	Boninense	JX258675	Brazil	2010
C. boninense	Boninense	Boninense	JX258694	Brazil	2010
C. boninense	Boninense	Boninense	JX258700	Brazil	2010
C. boninense	Boninense	Boninense	JX258706	Brazil	2010
C. boninense	Boninense	Boninense	JX258707	Brazil	2010
C. boninense	Boninense	Boninense	JX258708	Brazil	2010
C. boninense	Boninense	Boninense	JX258709	Brazil	2010
C. boninense	Boninense	Boninense	JX258710	Brazil	2010
C. boninense	Boninense	Boninense	JX258713	Brazil	2010
C. boninense	Boninense	Boninense	JX258719	Brazil	2010
C. boninense	Boninense	Boninense	JX258728	Brazil	2010
C. boninense	Boninense	Boninense	JX258729	Brazil	2010
C. boninense	Boninense	Boninense	JX258740	Brazil	2010
C. boninense	Boninense	Boninense	JX258741	Brazil	2010
C. boninense	Boninense	Boninense	JX258744	Brazil	2010
C. boninense	Boninense	Boninense	JX258745	Brazil	2010
C. boninense	Boninense	Boninense	JX258746	Brazil	2010
C. boninense	Boninense	Boninense	JX258751	Brazil	2010
C. boninense	Boninense	Boninense	JX258752	Brazil	2010
C. boninense	Boninense	Boninense	JX258753	Brazil	2010
C. boninense	Boninense	Boninense	JX258755	Brazil	2010
C. boninense	Boninense	Boninense	JX258756	Brazil	2010
C. boninense	Boninense	Boninense	JX258762	Brazil	2010
C. boninense	Boninense	Boninense	JX258768	Brazil	2010
C. boninense	Boninense	Boninense	JX258769	Brazil	2010
C. boninense	Boninense	Boninense	JX258772	Brazil	2010
C. boninense	Boninense	Boninense	JX258774	Brazil	2010
C. boninense	Boninense	Boninense	JX258775	Brazil	2010
C. boninense	Boninense	Boninense	JX258776	Brazil	2010
C. boninense	Boninense	Boninense	JX258778	Brazil	2010
C. boninense	Boninense	Boninense	JX258779	Brazil	2010
C. boninense	Boninense	Boninense	JX258781	Brazil	2010
C. boninense	Boninense	Boninense	JX258782	Brazil	2010
C. boninense	Boninense	Boninense	JX258783	Brazil	2010
C. boninense	Boninense	Boninense	JX258784	Brazil	2010
C. boninense	Boninense	Boninense	JX258786	Brazil	2010
C. boninense	Boninense	Boninense	JX258788	Brazil	2010
C. boninense	Boninense	Boninense	JX258789	Brazil	2010
C. boninense	Boninense	Boninense	JX258790	Brazil	2010
C. boninense	Boninense	Boninense	JX258791	Brazil	2010
C. boninense	Boninense	Boninense	JX258792	Brazil	2010
C. boninense	Boninense	Boninense	JX258796	Brazil	2010
C. boninense	Boninense	Boninense	JX258799	Brazil	2010
C. boninense	Boninense	Truncatum	JX258714	Brazil	2010
C. boninense	Boninense	Truncatum	JX258747	Brazil	2010
C. boninense	Boninense	Orchidearum	JX258687	Brazil	2010
C. boninense	Boninense	Orchidearum	JX258701	Brazil	2011
C. boninense	Boninense	Orchidearum	JX258703	Brazil	2012
C. boninense	Boninense	Orchidearum	JX258711	Brazil	2013
C. boninense	Boninense	Orchidearum	JX258720	Brazil	2014
C. boninense	Boninense	Orchidearum	JX258724	Brazil	2015
C. boninense	Boninense	Orchidearum	JX258736	Brazil	2016
C. boninense	Boninense	Orchidearum	JX258738	Brazil	2017
C. boninense	Boninense	Boninense	JX258763	Brazil	2010
C. boninense	Boninense	Boninense	JX258766	Brazil	2010
C. brevisporum	Magnum	Magnum	MT361074	China	2020
C. capsici	Truncatum	Truncatum	EF458670	China
C. capsici	Truncatum	Truncatum	EF458671	China
C. capsici	Truncatum	Truncatum	EF458672	China
C. capsici	Truncatum	Truncatum	EF458673	China
C. capsici	Truncatum	Truncatum	EF458674	China
C. capsici	Truncatum	Truncatum	EF458675	China
C. capsici	Truncatum	Truncatum	EF458676	China
C. capsici	Truncatum	Truncatum	JQ936210	Brazil	2010
C. capsici	Truncatum	Truncatum	JQ936211	Brazil	2010
C. capsici	Truncatum	Truncatum	JQ936212	Brazil	2010
C. chlorophyti	None	C. chlorophyti	KU594267	China	2016
C. chlorophyti	None	C. chlorophyti	JX126475	USA	2009
C. chlorophyti	None	C. chlorophyti	KC110786	USA	2010
C. cliviae	Orchidearum	Orchidearum	MG182676	USA	2015
C. dematium	Dematium	Dematium	MT472099	Germany	2019
C. dematium	Dematium	Spaethianum	MT557117	USA	2020
C. dematium	Dematium	Spaethianum	MT557170	USA	2020
C. dematium	Dematium	Spaethianum	MT557302	USA	2020
C. dematium	Dematium	Spaethianum	MT557363	USA	2020
C. dematium	Dematium	Spaethianum	MT557374	USA	2020
C. dematium	Dematium	Spaethianum	MT557460	USA	2020
C. dematium	Dematium	Dematium	MH299930	Canada	2017
C. dematium	Dematium	Dematium	MH299931	Canada	2017
C. dematium	Dematium	Dematium	MH299932	Canada	2017
C. dematium	Dematium	Spaethianum	MK447736	Canada
C. dematium	Dematium	Spaethianum	MK447742	Canada
C. fragariae	Gloeosporioides	Gloeosporioides	JQ936111	Brazil	2010
C. fragariae	Gloeosporioides	Gloeosporioides	JX258785	Brazil	2010
C. gloeosporioides	Gloeosporioides	Orchidearum	MT557525	USA	2020
C. gloeosporioides	Gloeosporioides	Orchidearum	MT557555	USA	2020
C. gloeosporioides	Gloeosporioides	Gloeosporioides	DQ286198	Hungary	2003
C. gloeosporioides	Gloeosporioides	Gloeosporioides	FJ172223	Taiwan	2003
C. gloeosporioides	Gloeosporioides	Gloeosporioides	FJ172232	Taiwan	2003
C. gloeosporioides	Gloeosporioides	Gloeosporioides	FJ172233	Taiwan	2003
C. gloeosporioides	Gloeosporioides	Gloeosporioides	JQ936116	Brazil	2010
C. gloeosporioides	Gloeosporioides	Gloeosporioides	JQ936118	Brazil	2010
C. gloeosporioides	Gloeosporioides	Gloeosporioides	JQ936121	Brazil	2010
C. gloeosporioides	Gloeosporioides	Gloeosporioides	JQ936124	Brazil	2010
C. gloeosporioides	Gloeosporioides	Gloeosporioides	JQ936125	Brazil	2010
C. gloeosporioides	Gloeosporioides	Gloeosporioides	JQ936129	Brazil	2010
C. gloeosporioides	Gloeosporioides	Gloeosporioides	JQ936130	Brazil	2010
C. gloeosporioides	Gloeosporioides	Gloeosporioides	JQ936214	Brazil	2010
C. gloeosporioides	Gloeosporioides	Gloeosporioides	JQ936218	Brazil	2010
C. gloeosporioides	Gloeosporioides	Gloeosporioides	JQ936225	Brazil	2010
C. gloeosporioides	Gloeosporioides	Gloeosporioides	JQ936229	Brazil	2010
C. gloeosporioides	Gloeosporioides	Gloeosporioides	JQ936237	Brazil	2010
C. gloeosporioides	Gloeosporioides	Gloeosporioides	JX258683	Brazil	2010
C. gloeosporioides	Gloeosporioides	Gloeosporioides	JX258684	Brazil	2010
C. gloeosporioides	Gloeosporioides	Gloeosporioides	JX258685	Brazil	2010
C. gloeosporioides	Gloeosporioides	Gloeosporioides	JX258693	Brazil	2010
C. gloeosporioides	Gloeosporioides	Gloeosporioides	JX258695	Brazil	2010
C. gloeosporioides	Gloeosporioides	Gloeosporioides	JX258696	Brazil	2010
C. gloeosporioides	Gloeosporioides	Gloeosporioides	JX258732	Brazil	2010
C. gloeosporioides	Gloeosporioides	Gloeosporioides	JX258733	Brazil	2010
C. gloeosporioides	Gloeosporioides	Gloeosporioides	JX258764	Brazil	2010
C. gloeosporioides	Gloeosporioides	Gloeosporioides	JX258765	Brazil	2010
C. gloeosporioides	Gloeosporioides	Gloeosporioides	JX258770	Brazil	2010
C. gloeosporioides	Gloeosporioides	Gloeosporioides	JX258771	Brazil	2010
C. gloeosporioides	Gloeosporioides	Gloeosporioides	JX258787	Brazil	2010
C. gloeosporioides	Gloeosporioides	Gloeosporioides	JX258798	Brazil	2010
C. gloeosporioides	Gloeosporioides	Gloeosporioides	JX258803	Brazil	2010
C. gloeosporioides	Gloeosporioides	Gloeosporioides	MN298754	Colombia
C. gloeosporioides	Gloeosporioides	Boninense	JX258674	Brazil	2010
C. gloeosporioides	Gloeosporioides	Boninense	JX258679	Brazil	2010
C. gloeosporioides	Gloeosporioides	Boninense	JX258681	Brazil	2010
C. gloeosporioides	Gloeosporioides	Boninense	JX258686	Brazil	2010
C. gloeosporioides	Gloeosporioides	Boninense	JX258689	Brazil	2010
C. gloeosporioides	Gloeosporioides	Boninense	JX258691	Brazil	2010
C. gloeosporioides	Gloeosporioides	Boninense	JX258697	Brazil	2010
C. gloeosporioides	Gloeosporioides	Boninense	JX258699	Brazil	2010
C. gloeosporioides	Gloeosporioides	Boninense	JX258702	Brazil	2010
C. gloeosporioides	Gloeosporioides	Boninense	JX258704	Brazil	2010
C. gloeosporioides	Gloeosporioides	Boninense	JX258712	Brazil	2010
C. gloeosporioides	Gloeosporioides	Boninense	JX258716	Brazil	2010
C. gloeosporioides	Gloeosporioides	Boninense	JX258718	Brazil	2010
C. gloeosporioides	Gloeosporioides	Boninense	JX258723	Brazil	2010
C. gloeosporioides	Gloeosporioides	Boninense	JX258727	Brazil	2010
C. gloeosporioides	Gloeosporioides	Boninense	JX258735	Brazil	2010
C. gloeosporioides	Gloeosporioides	Boninense	JX258737	Brazil	2010
C. gloeosporioides	Gloeosporioides	Boninense	JX258739	Brazil	2010
C. gloeosporioides	Gloeosporioides	Boninense	JX258743	Brazil	2010
C. gloeosporioides	Gloeosporioides	Truncatum	JX258767	Brazil	2010
C. gloeosporioides	Gloeosporioides	Orchidearum	FJ172224	Taiwan	2003
C. gloeosporioides	Gloeosporioides	Orchidearum	FJ172234	Taiwan	2003
C. gloeosporioides	Gloeosporioides	Orchidearum	FJ172235	Taiwan	2005
C. gloeosporioides	Gloeosporioides	Orchidearum	FJ172236	Taiwan	2005
C. gloeosporioides	Gloeosporioides	Orchidearum	FJ172237	Taiwan	2003
C. gloeosporioides	Gloeosporioides	Orchidearum	FJ185790	Iran	2005
C. gloeosporioides	Gloeosporioides	Orchidearum	JQ936112	Brazil	2010
C. gloeosporioides	Gloeosporioides	Orchidearum	JQ936113	Brazil	2010
C. gloeosporioides	Gloeosporioides	Orchidearum	JQ936114	Brazil	2010
C. gloeosporioides	Gloeosporioides	Orchidearum	JQ936115	Brazil	2010
C. gloeosporioides	Gloeosporioides	Orchidearum	JQ936117	Brazil	2010
C. gloeosporioides	Gloeosporioides	Orchidearum	JQ936119	Brazil	2010
C. gloeosporioides	Gloeosporioides	Orchidearum	JQ936120	Brazil	2010
C. gloeosporioides	Gloeosporioides	Orchidearum	JQ936122	Brazil	2010
C. gloeosporioides	Gloeosporioides	Orchidearum	JQ936123	Brazil	2010
C. gloeosporioides	Gloeosporioides	Orchidearum	JQ936126	Brazil	2010
C. gloeosporioides	Gloeosporioides	Orchidearum	JQ936127	Brazil	2010
C. gloeosporioides	Gloeosporioides	Orchidearum	JQ936131	Brazil	2010
C. gloeosporioides	Gloeosporioides	Orchidearum	JQ936132	Brazil	2010
C. gloeosporioides	Gloeosporioides	Orchidearum	JQ936133	Brazil	2010
C. gloeosporioides	Gloeosporioides	Orchidearum	JQ936176	Brazil	2010
C. gloeosporioides	Gloeosporioides	Orchidearum	JQ936177	Brazil	2010
C. gloeosporioides	Gloeosporioides	Orchidearum	JQ936213	Brazil	2010
C. gloeosporioides	Gloeosporioides	Orchidearum	JQ936215	Brazil	2010
C. gloeosporioides	Gloeosporioides	Orchidearum	JQ936216	Brazil	2010
C. gloeosporioides	Gloeosporioides	Orchidearum	JQ936217	Brazil	2010
C. gloeosporioides	Gloeosporioides	Orchidearum	JQ936219	Brazil	2010
C. gloeosporioides	Gloeosporioides	Orchidearum	JQ936220	Brazil	2010
C. gloeosporioides	Gloeosporioides	Orchidearum	JQ936221	Brazil	2010
C. gloeosporioides	Gloeosporioides	Orchidearum	JQ936222	Brazil	2010
C. gloeosporioides	Gloeosporioides	Orchidearum	JQ936223	Brazil	2010
C. gloeosporioides	Gloeosporioides	Orchidearum	JQ936224	Brazil	2010
C. gloeosporioides	Gloeosporioides	Orchidearum	JQ936226	Brazil	2010
C. gloeosporioides	Gloeosporioides	Orchidearum	JQ936227	Brazil	2010
C. gloeosporioides	Gloeosporioides	Orchidearum	JQ936230	Brazil	2010
C. gloeosporioides	Gloeosporioides	Orchidearum	JQ936231	Brazil	2010
C. gloeosporioides	Gloeosporioides	Orchidearum	JQ936232	Brazil	2010
C. gloeosporioides	Gloeosporioides	Orchidearum	JQ936233	Brazil	2010
C. gloeosporioides	Gloeosporioides	Orchidearum	JQ936234	Brazil	2010
C. gloeosporioides	Gloeosporioides	Orchidearum	JQ936235	Brazil	2010
C. gloeosporioides	Gloeosporioides	Orchidearum	JQ936236	Brazil	2010
C. gloeosporioides	Gloeosporioides	Orchidearum	JQ936238	Brazil	2010
C. gloeosporioides	Gloeosporioides	Orchidearum	JQ936239	Brazil	2010
C. gloeosporioides	Gloeosporioides	Orchidearum	JQ936240	Brazil	2010
C. gloeosporioides	Gloeosporioides	Orchidearum	JQ936241	Brazil	2010
C. gloeosporioides	Gloeosporioides	Orchidearum	JQ936309	Brazil	2010
C. gloeosporioides	Gloeosporioides	Orchidearum	JQ936310	Brazil	2010
C. gloeosporioides	Gloeosporioides	Orchidearum	JQ936311	Brazil	2010
C. gloeosporioides	Gloeosporioides	Orchidearum	JQ936312	Brazil	2010
C. gloeosporioides	Gloeosporioides	Orchidearum	JQ936313	Brazil	2010
C. gloeosporioides	Gloeosporioides	Orchidearum	JQ936314	Brazil	2010
C. gloeosporioides	Gloeosporioides	Orchidearum	JQ936315	Brazil	2010
C. gloeosporioides	Gloeosporioides	Orchidearum	JQ936316	Brazil	2010
C. gloeosporioides	Gloeosporioides	Orchidearum	JQ936317	Brazil	2010
C. gloeosporioides	Gloeosporioides	Orchidearum	JQ936318	Brazil	2010
C. gloeosporioides	Gloeosporioides	Orchidearum	JQ936319	Brazil	2010
C. gloeosporioides	Gloeosporioides	Orchidearum	JQ936320	Brazil	2010
C. gloeosporioides	Gloeosporioides	Orchidearum	JQ936321	Brazil	2010
C. gloeosporioides	Gloeosporioides	Orchidearum	JQ936322	Brazil	2010
C. gloeosporioides	Gloeosporioides	Orchidearum	JQ936323	Brazil	2010
C. gloeosporioides	Gloeosporioides	Orchidearum	JQ936324	Brazil	2010
C. gloeosporioides	Gloeosporioides	Orchidearum	JQ936325	Brazil	2010
C. gloeosporioides	Gloeosporioides	Orchidearum	JX258677	Brazil	2010
C. gloeosporioides	Gloeosporioides	Orchidearum	JX258680	Brazil	2010
C. gloeosporioides	Gloeosporioides	Orchidearum	JX258688	Brazil	2010
C. gloeosporioides	Gloeosporioides	Orchidearum	JX258721	Brazil	2010
C. gloeosporioides	Gloeosporioides	Orchidearum	JX258722	Brazil	2010
C. gloeosporioides	Gloeosporioides	Orchidearum	JX258725	Brazil	2010
C. gloeosporioides	Gloeosporioides	Orchidearum	JX258726	Brazil	2010
C. gloeosporioides	Gloeosporioides	Orchidearum	JX258730	Brazil	2010
C. gloeosporioides	Gloeosporioides	Orchidearum	JX258731	Brazil	2010
C. gloeosporioides	Gloeosporioides	Orchidearum	JX258734	Brazil	2010
C. gloeosporioides	Gloeosporioides	Orchidearum	JX258742	Brazil	2010
C. gloeosporioides	Gloeosporioides	Orchidearum	JX258757	Brazil	2010
C. gloeosporioides	Gloeosporioides	Orchidearum	JX258758	Brazil	2010
C. gloeosporioides	Gloeosporioides	Orchidearum	JX258759	Brazil	2010
C. gloeosporioides	Gloeosporioides	Orchidearum	JX258760	Brazil	2010
C. gloeosporioides	Gloeosporioides	Orchidearum	JX258761	Brazil	2010
C. gloeosporioides	Gloeosporioides	Orchidearum	JX258777	Brazil	2010
C. gloeosporioides	Gloeosporioides	Orchidearum	JX258780	Brazil	2010
C. gloeosporioides	Gloeosporioides	Orchidearum	JX258793	Brazil	2010
C. gloeosporioides	Gloeosporioides	Orchidearum	JX258794	Brazil	2010
C. gloeosporioides	Gloeosporioides	Orchidearum	JX258795	Brazil	2010
C. gloeosporioides	Gloeosporioides	Orchidearum	JX258797	Brazil	2010
C. gloeosporioides	Gloeosporioides	Orchidearum	JX258800	Brazil	2010
C. gloeosporioides	Gloeosporioides	Orchidearum	JX258801	Brazil	2010
C. gloeosporioides	Gloeosporioides	Orchidearum	JX258802	Brazil	2010
C. gloeosporioides	Gloeosporioides	Orchidearum	JX258804	Brazil	2010
C. gloeosporioides	Gloeosporioides	Magnum	FJ172225	Taiwan	2005
C. gloeosporioides	Gloeosporioides	Magnum	JX258678	Brazil	2010
C. gloeosporioides	Gloeosporioides	Gigasporum	JQ936128	Brazil	2010
C. gloeosporioides	Gloeosporioides	Gigasporum	JQ936228	Brazil	2010
C. gloeosporioides	Gloeosporioides	Gigasporum	KM246279	Brazil	2013
C. incanum	Spaethianum	Spaethianum	KC110787	USA	2010
C. incanum	Spaethianum	Spaethianum	KC110788	USA	2010
C. lupini	Acutatum	Acutatum	JQ936134	Brazil	2010
C. musicola	Orchidearum	Orchidearum	Unsequenced	Brazil	2016
C. musicola	Orchidearum	Orchidearum	Unsequenced	Brazil	2017
C. plurivorum	Orchidearum	Orchidearum	﻿LC383779	Myanmar	2017
C. plurivorum	Orchidearum	Orchidearum	﻿LC383780	Myanmar	2017
C. plurivorum	Orchidearum	Orchidearum	﻿LC383781	Myanmar	2017
C. plurivorum	Orchidearum	Orchidearum	KT696336	Brazil	2012
C. plurivorum	Orchidearum	Orchidearum	KT696337	Brazil	2013
C. plurivorum	Orchidearum	Orchidearum	KT696338	Brazil	2013
C. plurivorum	Orchidearum	Orchidearum	KT696339	Brazil	2014
C. plurivorum	Orchidearum	Orchidearum	KT696340	Brazil	2014
C. plurivorum	Orchidearum	Orchidearum	KT696341	Brazil	2009
C. plurivorum	Orchidearum	Orchidearum	LC383782	Myanmar	2017
C. plurivorum	Orchidearum	Orchidearum	LC383783	Myanmar	2017
C. plurivorum	Orchidearum	Orchidearum	MG600725	Japan	2017
C. plurivorum	Orchidearum	Orchidearum	MK142672	Brazil	2013
C. plurivorum	Orchidearum	Orchidearum	MK142673	Brazil	2013
C. sojae	Orchidearum	Orchidearum	KT696354	Brazil	2013
C. sojae	Orchidearum	Orchidearum	MG600749	USA	2017
C. sojae	Orchidearum	Orchidearum	MG600752	Italy	2017
C. sojae	Orchidearum	Orchidearum	MG600753	Serbia	2017
C. sojae	Orchidearum	Orchidearum	MG600754	Serbia	2017
C. sojae	Orchidearum	Orchidearum	MG600755	Iran	2017
C. spaethianum	Spaethianum	Spaethianum	MH299924	Canada	2017
C. spaethianum	Spaethianum	Spaethianum	MH299925	Canada	2017
C. spaethianum	Spaethianum	Spaethianum	MH299926	Canada	2017
C. spaethianum	Spaethianum	Spaethianum	MH299946	Canada	2017
C. truncatum	Truncatum	Truncatum	﻿LC360104	Myanmar	2017
C. truncatum	Truncatum	Truncatum	﻿LC360108	Myanmar	2017
C. truncatum	Truncatum	Truncatum	LC360105	Myanmar	2017
C. truncatum	Truncatum	Dematium	MT557422	USA	2020
C. truncatum	Truncatum	Dematium	MT557438	USA	2020
C. truncatum	Truncatum	Boninense	JX258750	Brazil	2010
C. truncatum	Truncatum	Boninense	JX258754	Brazil	2010
C. truncatum	Truncatum	Truncatum	FJ172226	Taiwan	2004
C. truncatum	Truncatum	Truncatum	FJ172227	Taiwan	2003
C. truncatum	Truncatum	Truncatum	FJ172228	Taiwan	2004
C. truncatum	Truncatum	Truncatum	FJ172229	Taiwan	2005
C. truncatum	Truncatum	Truncatum	FJ172230	Taiwan	2005
C. truncatum	Truncatum	Truncatum	FJ172231	Taiwan	2005
C. truncatum	Truncatum	Truncatum	JQ936135	Brazil	2010
C. truncatum	Truncatum	Truncatum	JQ936136	Brazil	2010
C. truncatum	Truncatum	Truncatum	JQ936137	Brazil	2010
C. truncatum	Truncatum	Truncatum	JQ936138	Brazil	2010
C. truncatum	Truncatum	Truncatum	JQ936139	Brazil	2010
C. truncatum	Truncatum	Truncatum	JQ936140	Brazil	2010
C. truncatum	Truncatum	Truncatum	JQ936242	Brazil	2010
C. truncatum	Truncatum	Truncatum	JQ936243	Brazil	2010
C. truncatum	Truncatum	Truncatum	JQ936244	Brazil	2010
C. truncatum	Truncatum	Truncatum	JQ936245	Brazil	2010
C. truncatum	Truncatum	Truncatum	JQ936246	Brazil	2010
C. truncatum	Truncatum	Truncatum	JQ936247	Brazil	2010
C. truncatum	Truncatum	Truncatum	JQ936248	Brazil	2010
C. truncatum	Truncatum	Truncatum	JQ936249	Brazil	2010
C. truncatum	Truncatum	Truncatum	JQ936250	Brazil	2010
C. truncatum	Truncatum	Truncatum	JX258748	Brazil	2010
C. truncatum	Truncatum	Truncatum	JX258749	Brazil	2010
C. truncatum	Truncatum	Truncatum	KC110790	USA	2010
C. truncatum	Truncatum	Truncatum	KC110791	USA	2010
C. truncatum	Truncatum	Truncatum	KJ614291	Brazil	2006
C. truncatum	Truncatum	Truncatum	KJ614292	Brazil	2006
C. truncatum	Truncatum	Truncatum	KJ614293	Brazil	2006
C. truncatum	Truncatum	Truncatum	KJ614294	Brazil	2006
C. truncatum	Truncatum	Truncatum	KJ614295	Brazil	2005
C. truncatum	Truncatum	Truncatum	KJ614296	Brazil	2006
C. truncatum	Truncatum	Truncatum	KJ614297	Brazil	2006
C. truncatum	Truncatum	Truncatum	KJ614298	Brazil	2006
C. truncatum	Truncatum	Truncatum	KJ614299	Brazil	2007
C. truncatum	Truncatum	Truncatum	KJ614300	Brazil	2007
C. truncatum	Truncatum	Truncatum	KJ614301	Brazil	2007
C. truncatum	Truncatum	Truncatum	KJ614302	Brazil	2006
C. truncatum	Truncatum	Truncatum	KJ614303	Brazil	2006
C. truncatum	Truncatum	Truncatum	KJ614304	Brazil	2006
C. truncatum	Truncatum	Truncatum	KJ614305	Brazil	2004
C. truncatum	Truncatum	Truncatum	KJ614306	Brazil	2006
C. truncatum	Truncatum	Truncatum	KJ614307	Brazil	2006
C. truncatum	Truncatum	Truncatum	KJ614308	Brazil	2006
C. truncatum	Truncatum	Truncatum	KJ614309	Brazil	2004
C. truncatum	Truncatum	Truncatum	KJ614310	Brazil	2006
C. truncatum	Truncatum	Truncatum	KJ614311	Brazil	2006
C. truncatum	Truncatum	Truncatum	KJ614312	Brazil	2005
C. truncatum	Truncatum	Truncatum	KJ614313	Brazil	2005
C. truncatum	Truncatum	Truncatum	KJ614314	Brazil	2004
C. truncatum	Truncatum	Truncatum	KJ614315	Brazil	2006
C. truncatum	Truncatum	Truncatum	KJ614316	Brazil	2004
C. truncatum	Truncatum	Truncatum	KJ614317	Brazil	2004
C. truncatum	Truncatum	Truncatum	KJ614318	Brazil	2006
C. truncatum	Truncatum	Truncatum	KJ614319	Brazil	2004
C. truncatum	Truncatum	Truncatum	KJ614320	Brazil	2004
C. truncatum	Truncatum	Truncatum	KJ614321	Brazil	2004
C. truncatum	Truncatum	Truncatum	KJ614322	Brazil	2004
C. truncatum	Truncatum	Truncatum	KJ614323	Brazil	2004
C. truncatum	Truncatum	Truncatum	KJ614324	Brazil	2004
C. truncatum	Truncatum	Truncatum	KJ614325	Brazil	2004
C. truncatum	Truncatum	Truncatum	KJ614326	Brazil	2004
C. truncatum	Truncatum	Truncatum	KJ614327	Brazil	2004
C. truncatum	Truncatum	Truncatum	KJ614328	Brazil	2004
C. truncatum	Truncatum	Truncatum	KJ614329	Brazil	2006
C. truncatum	Truncatum	Truncatum	KJ614330	Brazil
C. truncatum	Truncatum	Truncatum	KJ614331	Brazil	2004
C. truncatum	Truncatum	Truncatum	KJ614332	Brazil	2004
C. truncatum	Truncatum	Truncatum	KJ614333	Brazil	2002
C. truncatum	Truncatum	Truncatum	KJ614334	Brazil	2006
C. truncatum	Truncatum	Truncatum	KJ614335	Brazil	1992
C. truncatum	Truncatum	Truncatum	KT696342	Brazil	2012
C. truncatum	Truncatum	Truncatum	KT696343	Brazil	2014
C. truncatum	Truncatum	Truncatum	KT696344	Brazil	2013
C. truncatum	Truncatum	Truncatum	KT696345	Brazil	2013
C. truncatum	Truncatum	Truncatum	KT696346	Brazil	2012
C. truncatum	Truncatum	Truncatum	KT696347	Brazil	2012
C. truncatum	Truncatum	Truncatum	KT696348	Brazil	2014
C. truncatum	Truncatum	Truncatum	KT696349	Brazil	2012
C. truncatum	Truncatum	Truncatum	KT696350	Brazil	2013
C. truncatum	Truncatum	Truncatum	KT696351	Brazil	2014
C. truncatum	Truncatum	Truncatum	KT696352	Brazil	2014
C. truncatum	Truncatum	Truncatum	KT696353	Brazil	2014
C. truncatum	Truncatum	Truncatum	KY287672	India	2014
C. truncatum	Truncatum	Truncatum	KY287673	India	2014
C. truncatum	Truncatum	Truncatum	KY287674	India	2014
C. truncatum	Truncatum	Truncatum	KY287675	India	2014
C. truncatum	Truncatum	Truncatum	KY287676	India	2014
C. truncatum	Truncatum	Truncatum	KY287677	India	2014
C. truncatum	Truncatum	Truncatum	MK123447	South Korea
C. truncatum	Truncatum	Truncatum	MK123448	South Korea
C. truncatum	Truncatum	Truncatum	MK123449	South Korea
C. truncatum	Truncatum	Truncatum	MN298752	Colombia
C. truncatum	Truncatum	Truncatum	MN298753	Colombia
C. truncatum	Truncatum	Orchidearum	JX258715	Brazil	2010
C. truncatum	Truncatum	Truncatum	GU227865	USA	2009
C. truncatum	Truncatum	Truncatum	GU227866	USA	2009
C. truncatum	Truncatum	Truncatum	GU227867	Denmark	2009
Colletotrichum sp.	Unknown	Orchidearum	MK409134	USA	2015
Colletotrichum sp.	Unknown	Orchidearum	MK409135	USA	2015
Colletotrichum sp.	Unknown	Orchidearum	MK409136	USA	2015
Colletotrichum sp.	Unknown	Orchidearum	MK409137	USA	2015
Colletotrichum sp.	Unknown	Orchidearum	MK409138	USA	2015
Colletotrichum sp.	Unknown	Orchidearum	MK409139	USA	2015
Colletotrichum sp.	Unknown	Orchidearum	MK409140	USA	2015
Colletotrichum sp.	Unknown	Orchidearum	MK409141	USA	2015
Colletotrichum sp.	Unknown	Orchidearum	MK409142	USA	2015
Colletotrichum sp.	Unknown	Orchidearum	MK409143	USA	2015
Colletotrichum sp.	Unknown	Orchidearum	MK409144	USA	2015
Colletotrichum sp.	Unknown	Orchidearum	MK409145	USA	2015
Colletotrichum sp.	Unknown	Orchidearum	MK409146	USA	2015
Colletotrichum sp.	Unknown	Orchidearum	MK409147	USA	2015
Colletotrichum sp.	Unknown	Orchidearum	MK409148	USA	2016
Colletotrichum sp.	Unknown	Orchidearum	MK409149	USA	2016
Colletotrichum sp.	Unknown	Orchidearum	MK409150	USA	2016
Colletotrichum sp.	Unknown	Orchidearum	MK409151	USA	2016
Colletotrichum sp.	Unknown	Orchidearum	MK409152	USA	2016
Colletotrichum sp.	Unknown	Orchidearum	MK409153	USA	2016
Colletotrichum sp.	Unknown	Orchidearum	MK409154	USA	2016
Colletotrichum sp.	Unknown	Orchidearum	MK409155	USA	2016
Colletotrichum sp.	Unknown	Orchidearum	MK409156	USA	2016
Colletotrichum sp.	Unknown	Orchidearum	MK409157	USA	2015
Colletotrichum sp.	Unknown	Orchidearum	MK409158	USA	2015
Colletotrichum sp.	Unknown	Orchidearum	MK409159	USA	2015
Colletotrichum sp.	Unknown	Orchidearum	MK409160	USA	2015
Colletotrichum sp.	Unknown	Orchidearum	MK409161	USA	2015
Colletotrichum sp.	Unknown	Orchidearum	MK409162	USA	2015
Colletotrichum sp.	Unknown	Orchidearum	MK409163	USA	2015
Colletotrichum sp.	Unknown	Orchidearum	MK409164	USA	2015
Colletotrichum sp.	Unknown	Orchidearum	MK409165	USA	2015
Colletotrichum sp.	Unknown	Orchidearum	MK409166	USA	2015
Colletotrichum sp.	Unknown	Orchidearum	MK409167	USA	2015
Colletotrichum sp.	Unknown	Orchidearum	MK409168	USA	2015
Colletotrichum sp.	Unknown	Orchidearum	MK409169	USA	2015
Colletotrichum sp.	Unknown	Orchidearum	MK409170	USA	2015
Colletotrichum sp.	Unknown	Orchidearum	MK409171	USA	2015
Colletotrichum sp.	Unknown	Orchidearum	MK409172	USA	2015
Colletotrichum sp.	Unknown	Orchidearum	MK409173	USA	2015
Colletotrichum sp.	Unknown	Orchidearum	MK409174	USA	2015
Colletotrichum sp.	Unknown	Orchidearum	MK409175	USA	2015
Colletotrichum sp.	Unknown	Orchidearum	MK409176	USA	2015
Colletotrichum sp.	Unknown	Orchidearum	MK409177	USA	2015
Colletotrichum sp.	Unknown	Orchidearum	MK409178	USA	2015
Colletotrichum sp.	Unknown	Orchidearum	MK409179	USA	2015
Colletotrichum sp.	Unknown	Orchidearum	MK409180	USA	2015
Colletotrichum sp.	Unknown	Orchidearum	MK409181	USA	2015
Colletotrichum sp.	Unknown	Orchidearum	MK409182	USA	2015
Colletotrichum sp.	Unknown	Orchidearum	MK409183	USA	2015
Colletotrichum sp.	Unknown	Orchidearum	MK409184	USA	2015
Colletotrichum sp.	Unknown	Orchidearum	MK409185	USA	2016
Colletotrichum sp.	Unknown	Orchidearum	MK409186	USA	2016
Colletotrichum sp.	Unknown	Orchidearum	MK409187	USA	2016
Colletotrichum sp.	Unknown	Orchidearum	MK409188	USA	2016
Colletotrichum sp.	Unknown	Orchidearum	MK409189	USA	2016
Colletotrichum sp.	Unknown	Orchidearum	MK409190	USA	2016
Colletotrichum sp.	Unknown	Orchidearum	MK409191	USA	2016
Colletotrichum sp.	Unknown	Orchidearum	MK409192	USA	2016
Colletotrichum sp.	Unknown	Orchidearum	MK409193	USA	2016
Colletotrichum sp.	Unknown	Orchidearum	MK409194	USA	2016
Colletotrichum sp.	Unknown	Orchidearum	MK409195	USA	2016
Colletotrichum sp.	Unknown	Orchidearum	MK409196	USA	2016
Colletotrichum sp.	Unknown	Orchidearum	MK409197	USA	2016
Colletotrichum sp.	Unknown	Orchidearum	MK409198	USA	2016
Colletotrichum sp.	Unknown	Orchidearum	MK409199	USA	2016
Colletotrichum sp.	Unknown	Orchidearum	MK409200	USA	2016
Colletotrichum sp.	Unknown	Gloeosporioides	MK933713	Brazil	2020
Colletotrichum sp.	Unknown	Truncatum	MN871589	China	2020
Colletotrichum sp.	Unknown	Truncatum	MN871590	China	2020
Colletotrichum sp.	Unknown	Truncatum	MN871591	China	2020
Colletotrichum sp.	Unknown	Truncatum	MN871592	China	2020
Colletotrichum sp.	Unknown	Truncatum	MN871593	China	2020
Colletotrichum sp.	Unknown	Truncatum	MN871594	China	2020
Colletotrichum sp.	Unknown	Truncatum	MN871595	China	2020
Colletotrichum sp.	Unknown	Truncatum	MN871596	China	2020
Colletotrichum sp.	Unknown	Truncatum	MN871597	China	2020
Colletotrichum sp.	Unknown	Truncatum	MN871598	China	2020
Colletotrichum sp.	Unknown	Truncatum	MN871599	China	2020
Colletotrichum sp.	Unknown	Truncatum	MN871600	China	2020
Colletotrichum sp.	Unknown	Truncatum	MN871601	China	2020
Colletotrichum sp.	Unknown	Truncatum	MN871602	China	2020
Colletotrichum sp.	Unknown	Truncatum	MN871603	China	2020
Colletotrichum sp.	Unknown	Truncatum	MN871604	China	2020
Colletotrichum sp.	Unknown	Truncatum	MN871605	China	2020
Colletotrichum sp.	Unknown	Truncatum	MN871606	China	2020
Colletotrichum sp.	Unknown	Truncatum	MN871607	China	2020
Colletotrichum sp.	Unknown	Truncatum	MN871608	China	2020
Colletotrichum sp.	Unknown	Truncatum	MN883902	China	2020
Colletotrichum sp.	Unknown	Truncatum	MN883903	China	2020
Colletotrichum sp.	Unknown	Truncatum	MN883904	China	2020
Colletotrichum sp.	Unknown	Truncatum	MN883905	China	2020
Colletotrichum sp.	Unknown	Truncatum	MN883906	China	2020
Colletotrichum sp.	Unknown	Truncatum	MN883907	China	2020
Colletotrichum sp.	Unknown	Truncatum	MN883908	China	2020
Colletotrichum sp.	Unknown	Truncatum	MN883909	China	2020
Colletotrichum sp.	Unknown	Truncatum	MN883910	China	2020
Colletotrichum sp.	Unknown	Truncatum	MN883911	China	2020
Colletotrichum sp.	Unknown	Truncatum	MN883912	China	2020
Colletotrichum sp.	Unknown	Truncatum	MN883913	China	2020
Colletotrichum sp.	Unknown	Truncatum	MN883914	China	2020
Colletotrichum sp.	Unknown	Truncatum	MN883915	China	2020
Colletotrichum sp.	Unknown	Truncatum	MN883917	China	2020
Colletotrichum sp.	Unknown	Truncatum	MN883918	China	2020
Colletotrichum sp.	Unknown	Orchidearum	MN883916	China	2020
Colletotrichum sp.	Unknown	Spaethianum	MT557198	USA	2020
Colletotrichum sp.	Unknown	Spaethianum	MT557254	USA	2020
Colletotrichum sp.	Unknown	Acutatum	MT557274	USA	2020
Glomerella glycines	Orchidearum	Orchidearum	KC110792	USA	2010
Glomerella glycines	Orchidearum	Orchidearum	KC110793	USA	2010
